# Supplementary material for: Preoperative Concentrated Urine Increases the Incidence of Plasma Creatinine Elevation After Major Surgery
Source: Front Med (Lausanne). 2021 Jul 19;8:699969. doi: 10.3389/fmed.2021.699969 (PMC8327205; doi:10.3389/fmed.2021.699969)
Supplement: Supplementary file 1 [file Table_1.XLS]

## Sheet: Blad1
Case	Case Nr	Surgery type	Age	Body weight	Height	BMI	ASA	Hypertension	Diabetes	Renal disease	Smoking	Diuretics	Antidiabetics	P-sodium	P-creatinine	P-creatinine	P-creatinine	P-creatinine	P-creatinine	Hb before	Hb after	S-osmolality	S-osmolality	S-osmolality	U-Sp weight	U-Sp weight	U-creatinine	U-crea °11.3	U-crea 6 h	U-cr POD1	U-osmolality	U-osmolality	U-color	Crystalloid	Colloid infused	Operating	Urine	Blood loss	P-creatinine
															admission	surgery start	6 h	POD1	POD2	surgery	surgery	preop	6 h	Day 1	op start	6 h	start op				start op	6 h	op start	ionfused		time			POD1 / start
ID10-1979	1	2	63	113	1.9	31.3	2	2	2	2	2	2	2	142	90	74	85	79	75	146	150	286	286	283	1.017	1.029	13181	2	28463	12041	651	869	4	1200	0	235	200	200	0.878
ID100-1930	2	3	68	76	1.8	23.5	3	2	2	1	1	2	2	141	143	148	141	153	180	115	107	292	293	287	1.009	1.02	7862	1	11234	14909	383	660	4	1000	0	135	0	200	1.07
ID101-1969	3	4	85	67.9	1.65	24.9	3	1	2	1	2	2	2	141	95	82	83	84	84	110	107	289	294	282	1.015	1.022	7047	1	7975	•	521	722	4	600	•	156	200	200	0.884
ID102-1950	4	1	72	78.1	1.72	26.4	2	2	2	1	2	2	2	140	88	63	83	72	58	155	144	275	283	277	1.007	1.025	5185	1	4915	11684	244	464	3	2100	0	360	100	700	0.818
ID103-1989	5	4	70	65	1.77	20.7	2	2	2	2	2	2	2	144	82	75	69	77	73	144	144	280	278	279	1.017	1.024	8558	1	13387	3667	578	959	4	6005	0	166	50	100	0.939
ID104-1947	6	1	64	70.9	1.74	23.4	2	1	2	1	2	2	2	142	82	84	96	87	84	145	136	282	282	279	1.016	1.014	12783	2	5880	4124	540	485	4	2100	0	303	•	1150	1.061
ID105-1994	7	4	62	73.3	1.74	24.2	2	2	2	2	1	2	2	140	81	84	97	100	89	140	138	289	286	285	1.03	1.036	26900	2	34421	22519	951	1056	4	2200	0	245	100	400	1.235
ID106-1961	8	3	64	106	1.75	34.6	2	2	2	1	2	2	2	142	122	117	292	411	582	136	126	293	294	297	1.009	•	7918	1	•	•	384	•	4	3150	100	380	50	1200	3.369
ID107-1939	9	3	70	105	1.76	33.9	3	1	1	1	1	2	2	141	84	83	110	121	•	157	147	296	296	292	1.017	1.032	19617	2	27570	25877	553	856	4	400	0	265	25	50	1.44
ID108-1959	10	1	77	85	1.73	28.4	2	2	2	1	1	2	2	139	89	93	111	108	101	144	139	287	283	284	1.025	1.025	22132	2	18844	31730	761	698	4	1400	0	335	100	500	1.213
ID109-1975	11	4	57	80	1.8	24.7	2	2	2	2	2	2	2	144	87	81	132	143	155	126	123	•	286	284	1.015	1.017	7748	1	8806	8831	286	691	4	2000	0	240	120	600	1.644
ID11-1959	12	1	57	67	1.7	23.2	2	2	2	2	2	2	2	139	52	60	62	60	66	143	141	288	287	287	1.018	1.026	10349	1	13307	29215	686	698	3	2000	0	335	50	400	1.154
ID110-1961	13	3	51	73	1.61	28.2	3	2	2	1	2	2	2	144	155	134	•	152	•	105	102	294	•	290	1.01	•	5150	1	•	5754	436	•	3	1050	0	213	•	180	0.981
ID111-1946	14	1	56	71	1.67	25.5	2	1	2	1	2	2	2	147	114	94	75	96	105	156	140	296	298	290	1.016	1.01	6801	1	4205	9680	503	420	4	2350	200	295	100	1750	0.842
ID112-1947	15	3	65	89	1.8	27.5	3	1	2	2	2	2	2	143	101	105	142	155	154	167	164	290	291	288	1.016	1.036	16778	2	15225	23565	555	825	4	1250	0	240	150	400	1.535
ID113-1963	16	1	76	95	1.82	28.7	2	2	2	2	2	2	2	142	82	83	82	•	79	147	148	283	282	•	1.016	1.03	10848	1	26510	•	525	1101	4	1300	0	290	0	300	•
ID114-1968	17	3	77	109	1.93	29.3	3	1	2	2	1	2	2	142	103	94	123	104	97	146	144	291	291	286	1.005	1.032	3576	1	13550	24493	171	662	3	1100	100	154	500	200	1.01
ID115-1964	18	4	50	80.5	1.67	28.9	2	2	2	1	1	2	2	140	63	53	55	53	55	138	127	282	282	277	1.005	1.024	3456	1	7321	7052	427	635	4	1100	0	100	250	300	0.841
ID116-1949	19	1	24	60	1.63	22.6	2	2	2	1	2	2	2	142	81	78	116	94	91	146	140	287	290	286	1.023	1.018	13621	2	6070	11544	761	565	4	1200	0	315	50	500	1.16
ID117-1947	20	1	72	85	1.82	25.7	2	2	2	1	2	2	2	147	82	80	93	77	79	172	162	290	290	288	1.021	1.018	15823	2	7553	18155	709	535	4	1600	0	293	100	400	0.939
ID118-1949	21	3	70	99.6	1.76	32.2	3	1	2	1	2	2	2	140	96	94	105	114	106	125	123	284	285	287	1.008	1.029	9457	1	9443	26467	372	627	4	2200	0	156	120	350	1.188
ID119-1952	22	3	60	77	1.61	29.7	2	2	2	2	2	2	2	143	55	60	79	77	84	146	140	290	292	289	1.02	1.032	18145	2	6625	10557	656	711	4	1100	100	220	•	300	1.4
ID12-1959	23	2	64	57	1.75	18.6	3	2	2	1	1	2	2	143	71	60	73	68	61	122	113	284	286	283	1.016	1.023	7595	1	12110	9738	370	639	4	1000	•	365	200	650	0.958
ID120-1971	24	3	63	62.3	1.61	24	2	2	2	2	2	2	2	142	45	48	47	50	43	120	123	284	284	278	1.02	1.013	15247	2	7052	7088	762	397	4	1000	0	102	•	50	1.111
ID121-1953	25	3	43	105	1.75	34.3	3	1	2	1	2	2	2	141	134	131	164	183	169	170	156	285	292	288	1.012	1.02	15575	2	8140	14978	479	563	4	4200	0	297	•	1500	1.366
ID122-1949	26	2	64	79.3	1.8	24.5	3	1	2	1	2	1	2	141	130	123	113	100	114	123	121	290	292	288	1.011	1.018	6519	1	8254	4687	359	688	4	2200	0	307	•	700	0.769
ID123-1978	27	2	69	98.8	1.77	31.5	2	2	2	2	1	2	2	142	79	70	73	73	71	126	136	282	281	275	1.014	1.023	8805	1	14426	7948	633	807	4	1100	0	173	•	150	0.924
ID124-1951	28	1	50	68	1.7	23.5	2	2	2	2	2	2	2	136	70	70	75	69	64	159	144	271	269	265	1.009	1.025	7149	1	9465	11367	378	653	2	1500	0	280	150	150	0.986
ID125-1952	29	1	66	97.2	1.82	29.3	3	1	2	2	2	2	2	140	71	87	84	83	65	154	144	284	283	278	1.008	1.028	7556	1	15270	4628	314	789	4	2200	200	260	•	1850	1.169
ID126-1951	30	3	60	86	1.76	27.8	3	2	2	1	1	2	2	137	141	105	92	89	86	129	126	279	276	280	1.015	1.011	11149	1	6434	7367	529	502	4	2300	0	284	300	400	0.631
ID127-1955	31	4	28	87	1.7	30.1	4	1	2	1	2	1	2	146	114	110	205	252	242	132	125	289	291	292	1.011	1.02	11253	1	18383	10905	484	386	4	1200	0	166	75	100	2.211
ID128-1946	32	3	32	73.1	1.6	28.6	3	1	1	1	2	1	1	142	134	119	151	164	218	147	142	286	290	292	1.014	1.023	5697	1	4925	6665	564	569	4	600	0	165	700	50	1.224
ID129-1960	33	2	66	85	1.72	28.7	3	1	2	1	1	2	2	139	98	89	129	106	84	146	139	282	282	282	1.013	1.02	6813	1	16299	6043	283	592	3	2050	0	396	200	1120	1.082
ID13-1942	34	3	52	90	1.78	28.4	3	1	2	1	1	2	2	136	135	129	136	151	154	140	138	291	291	283	1.008	1.036	4603	1	14811	3309	383	928	4	1150	0	330	100	300	1.119
ID130-1950	35	2	30	101.3	1.84	29.9	3	2	2	1	2	2	2	137	109	102	104	97	95	119	107	275	280	278	1.02	1.024	22780	2	18247	20535	564	644	•	450	0	99	•	•	0.89
ID131-1969	36	4	70	83	1.62	31.6	2	2	2	2	2	2	2	141	68	67	84	78	66	137	130	282	289	277	1.011	1.015	9017	1	11110	5678	450	428	4	1000	0	90	100	400	1.147
ID132-1951	37	3	67	78	1.67	28	3	1	2	1	2	2	2	143	102	101	150	159	181	155	146	281	287	281	1.007	•	4551	1	•	19380	270	•	3	1300	0	260	400	700	1.559
ID133-1947	38	1	24	106.9	1.75	34.9	3	1	2	1	1	1	2	141	92	89	106	108	107	165	149	297	297	294	•	1.028	•	•	14168	17041	•	546	•	2900	0	270	0	800	1.174
ID134-1940	39	2	66	66.6	1.74	22	3	2	2	1	1	2	2	140	81	80	89	89	92	146	134	285	291	289	1.01	1.02	8228	1	12082	10252	455	630	4	2300	0	194	•	750	1.099
ID135-1955	40	4	69	94.4	1.8	29.1	3	1	2	1	2	2	2	143	217	139	205	183	180	121	92	287	298	287	1.012	1.01	8404	1	6995	183	549	380	4	1300	0	315	•	700	0.843
ID136-1942	41	2	73	73.7	1.72	24.9	3	1	2	2	2	2	2	140	65	65	80	75	68	154	144	285	288	286	1.012	1.011	8425	1	5875	9489	497	491	4	2300	100	191	20	300	1.154
ID137-1954	42	1	88	96.8	1.7	33.5	2	2	1	1	2	2	1	142	115	119	131	127	123	160	141	294	294	290	1.02	1.007	10841	1	1547	•	750	367	4	2900	0	330	•	1700	1.104
ID138-1957	43	3	77	106.7	1.7	36.9	2	1	2	1	2	2	2	140	101	82	107	89	86	151	158	288	288	295	1.021	1.028	12167	2	13402	32969	732	639	4	200	0	270	0	150	0.881
ID139-1943	44	2	66	92.7	1.78	29.3	3	1	2	1	1	2	2	140	125	128	154	142	135	133	131	290	292	293	1.009	1.02	4811	1	6797	1774	367	504	4	2000	200	145	50	700	1.136
ID14-1985	45	3	59	99.6	1.73	33.3	2	1	2	2	1	2	2	139	61	62	88	89	90	127	118	281	279	276	1.021	1.015	23172	2	3911	9682	691	534	4	1000	0	326	•	100	1.459
ID140-1953	46	1	56	88	1.86	25.4	2	1	2	1	1	2	2	146	90	86	113	127	99	173	167	291	291	289	1.013	•	11472	2	13487	18936	541	511	4	1250	0	360	•	350	1.411
ID141-1959	47	2	56	96.1	1.78	30.3	3	1	2	1	1	2	2	142	88	88	101	87	79	146	142	288	294	285	•	1.028	8566	1	101	10713	408	808	4	1300	0	300	150	530	0.989
ID142-1972	48	3	45	78.5	1.8	24.2	2	2	2	2	1	2	2	138	107	108	142	149	150	127	124	286	282	282	1.018	1.036	9834	1	19765	4754	530	1004	4	1200	0	215	130	250	1.393
ID143-1950	49	2	68	58.1	1.64	21.6	2	2	2	2	2	2	2	138	100	96	88	85	64	122	120	283	284	280	1.006	1.023	2398	1	8996	4548	133	675	3	1100	0	123	•	550	0.85
ID144-1954	50	2	44	65	1.5	28.9	3	2	2	2	2	2	2	135	24	22	39	37	38	107	100	279	291	289	1.003	1.024	599	1	7130	3874	68	409	3	1500	0	140	•	140	1.542
ID145-1949	51	1	51	105	1.84	31	2	1	2	2	2	2	2	140	93	88	151	182	131	134	123	280	282	280	1.025	1.026	18545	2	14586	12451	771	540	4	2200	0	106	•	200	1.957
ID146-1950	52	1	64	93	1.78	29.4	2	1	2	2	2	2	2	140	71	65	82	75	73	148	138	284	286	284	1.025	1.02	29503	2	20451	22231	678	582	•	2350	0	370	•	1000	1.056
ID147-1956	53	1	55	90	1.85	26.3	2	2	2	2	2	2	2	136	88	75	75	73	75	138	130	280	277	274	1.01	1.029	8400	1	23227	17760	288	721	4	1300	0	257	•	200	0.83
ID148-1955	54	1	72	65	1.65	23.9	2	2	2	2	2	2	2	139	77	74	81	87	75	134	129	283	283	283	1.015	1.021	11581	2	10659	17724	477	716	4	1100	0	410	100	750	1.13
ID149-1955	55	4	48	72	1.7	24.9	2	2	2	1	2	2	2	•	•	83	87	92	90	•	142	284	280	279	1.009	1.011	3590	1	5378	7951	393	540	3	1100	0	110	•	50	•
ID15-1955	56	4	68	93.5	1.68	33.1	2	2	2	1	1	2	2	141	73	66	78	70	75	129	132	291	296	288	1.021	1.016	11171	1	7304	16009	751	500	4	900	0	155	0	50	0.959
ID150-1976	57	1	70	96	1.89	26.9	2	2	2	1	1	2	2	141	106	112	125	121	96	162	164	•	281	276	•	1.03	•	•	16174	27496	•	717	•	900	0	43	200	600	1.142
ID151-1970	58	3	69	67	1.83	20	3	2	2	2	2	2	2	134	46	55	70	79	82	139	132	274	272	277	1.018	1.015	8301	1	3765	3958	443	447	4	3200	100	160	200	1200	1.717
ID152-1950	59	1	63	83	1.85	24.3	2	2	2	1	2	2	2	139	113	116	132	123	118	162	162	287	284	288	1.013	1.027	9122	1	14977	4924	483	809	4	1200	0	205	150	600	1.088
ID153-1953	60	3	60	76.7	1.7	26.5	2	1	2	1	2	2	2	139	84	76	105	117	126	103	102	284	283	279	1.018	1.019	12253	2	9707	13667	540	705	4	1100	0	445	200	250	1.393
ID155-1987	61	4	68	79.7	1.85	23.3	3	2	2	2	2	2	2	142	74	•	89	89	82	154	•	•	282	278	1.02	1.03	17601	2	31043	31855	655	847	4	2000	0	335	•	100	1.203
ID156-1996	62	4	55	100.4	1.86	29	2	2	2	2	1	2	2	139	55	60	71	82	62	158	146	291	290	288	1.012	1.036	12275	2	28626	21615	555	955	4	3000	200	389	150	1800	1.491
ID157-1961	63	3	72	104.9	1.81	32	2	1	2	1	2	2	2	141	112	102	131	125	111	143	140	290	290	287	1.017	1.028	11997	2	11564	18581	698	723	4	1200	0	185	100	100	1.116
ID158-1940	64	2	55	71.9	1.67	25.8	3	1	2	1	2	2	2	143	97	91	80	74	92	123	109	293	289	281	1.018	1.015	10524	1	8829	7323	588	471	4	800	0	437	•	150	0.763
ID159-1947	65	2	49	80.5	1.74	26.6	3	2	2	1	2	2	2	•	108	101	109	119	96	134	124	293	292	293	1.012	1.011	6967	1	6104	13538	458	450	4	900	0	264	•	200	1.102
ID16-1949	66	2	64	79	1.72	26.7	2	2	2	2	1	2	2	137	72	76	73	72	66	140	138	290	288	288	1.02	1.019	13448	2	7055	9253	690	681	2	900	0	190	100	400	1
ID160-1955	67	1	38	89.7	1.87	25.7	2	2	2	2	1	2	2	139	78	81	113	104	92	148	145	•	291	288	1.014	1.03	9625	1	24824	13796	287	740	4	1300	0	256	•	700	1.333
ID161-1948	68	1	71	67	1.76	21.6	1	1	2	1	1	2	2	145	73	75	85	83	94	125	118	290	293	288	1.022	1.029	12135	2	16753	3626	655	743	4	1300	0	380	•	600	1.137
ID162-1940	69	2	88	63	1.7	21.8	3	1	1	2	2	2	1	132	48	41	52	59	50	151	141	267	270	271	1.007	1.027	4227	1	11710	11055	258	531	4	•	0	145	•	370	1.229
ID163-1974	70	4	55	73	1.69	25.6	1	2	2	2	2	2	2	141	83	80	67	86	78	118	113	280	278	277	1.015	1.009	13489	2	4800	4051	530	399	4	600	0	198	400	200	1.036
ID164-1987	71	2	72	81.8	1.64	30.4	2	2	2	2	1	2	2	140	76	70	77	76	92	139	131	280	287	284	1.008	1.012	3903	1	3330	5987	238	416	3	1900	0	475	•	910	1
ID165-1936	72	3	49	70	1.7	24.2	3	1	2	2	2	2	2	145	70	69	102	106	102	110	113	285	287	286	1.008	1.018	4526	1	11183	17660	401	414	•	1100	0	89	150	100	1.514
ID167-1957	73	3	62	85.3	1.7	29.5	2	2	2	1	2	2	2	141	134	130	139	128	145	141	145	289	289	288	1.008	1.022	4400	1	7698	13357	344	675	3	2100	0	230	100	200	0.955
ID168-1959	74	1	55	103	1.78	32.5	2	2	2	2	1	2	2	142	73	73	86	87	70	153	156	290	289	285	1.022	1.027	18560	2	15427	3806	693	638	4	2200	0	435	300	1200	1.192
ID17-1935	75	2	60	51	1.6	19.9	3	2	2	1	2	2	2	144	92	98	101	106	98	122	114	291	291	286	1.018	1.027	7249	1	9218	22779	511	746	4	2000	100	200	•	800	1.152
ID170-1953	76	4	73	57.4	1.72	19.4	2	2	2	2	2	2	2	141	70	66	68	73	76	129	117	282	285	282	1.013	1.022	9816	1	11287	19068	561	753	4	1000	0	420	•	100	1.043
ID171-1949	77	1	58	87.4	1.75	28.5	3	1	2	1	2	1	2	136	72	74	79	82	90	157	147	279	285	286	1.015	1.025	7693	1	18708	7830	449	689	4	2800	300	289	•	2300	1.139
ID172-1973	78	4	68	71.9	1.6	28.1	3	1	1	1	2	1	2	135	143	131	146	144	137	108	97	290	291	292	1.01	1.02	9026	1	9131	10219	420	431	3	900	0	255	•	100	1.007
ID173-1966	79	4	72	58.6	1.53	25	1	2	2	2	2	2	2	130	51	49	51	55	50	128	134	279	273	274	1.019	1.021	13369	2	9747	19294	650	616	4	700	0	105	•	100	1.078
ID174-1955	80	•	62	•	•	•	•	•	•	•	•	•	•	145	94	84	98	99	96	138	134	289	287	286	1.013	1.019	8786	1	8723	4837	481	533	4	3100	0	280	•	500	1.053
ID175-1955	81	1	64	87.3	1.8	26.9	2	1	2	1	2	2	2	145	146	128	126	142	137	136	130	292	291	291	1.012	1.013	8060	1	6296	12665	512	442	4	3100	200	275	•	1400	0.973
ID176-1994	82	3	79	72.6	1.72	24.5	1	2	2	1	2	2	2	141	78	80	96	82	83	164	152	283	282	282	1.008	1.022	6741	1	7672	16022	327	595	3	2000	100	220	500	•	1.051
ID177-1964	83	4	74	87.7	1.66	31.8	2	2	2	2	2	2	2	147	63	66	73	63	70	139	130	290	294	286	1.007	1.017	4837	1	9843	5127	191	588	•	1900	0	202	•	200	1
ID178-1956	84	1	23	90	1.8	27.8	2	1	2	1	2	1	2	143	85	90	102	110	105	160	144	285	286	282	1.015	1.027	11801	2	16265	10824	607	737	4	1900	0	225	100	1020	1.294
ID179-1951	85	1	69	102.3	1.9	28.3	2	2	2	1	2	2	2	142	98	90	111	91	97	150	147	290	294	289	1.017	1.026	10890	1	24057	19983	622	761	4	1400	0	370	•	400	0.929
ID18-1976	86	4	70	49	1.64	18.2	2	2	2	2	1	2	2	138	54	52	65	56	62	130	128	285	287	283	1.016	1.017	13237	2	7671	9696	525	593	4	750	0	270	300	100	1.037
ID180-1941	87	2	56	94.8	1.78	29.9	3	1	2	1	2	1	2	•	•	91	103	106	89	•	•	287	290	290	1.01	1.027	9781	1	20577	14896	349	788	4	700	0	219	•	550	•
ID181-1942	88	2	62	99.4	1.75	32.5	3	1	2	1	2	2	2	143	113	98	101	93	96	94	92	290	293	290	1.013	1.02	11952	2	11551	9576	441	514	•	2100	100	222	100	800	0.823
ID182-1940	89	3	62	75.4	1.82	22.8	3	1	2	1	•	2	2	143	78	71	101	108	110	•	126	296	293	289	1.027	1.033	15108	2	17840	11965	880	938	4	1200	0	414	•	200	1.385
ID183-1963	90	2	73	66.1	1.8	20.4	2	2	2	2	1	2	2	141	68	73	85	89	80	145	131	289	288	287	1.015	1.027	12328	2	15752	22150	454	742	4	1700	0	300	80	500	1.309
ID184-1943	91	2	86	88	1.78	27.8	3	2	1	1	2	2	1	146	73	66	82	84	73	126	124	291	290	291	1.014	1.027	6775	1	13492	8864	454	719	4	1700	0	373	70	750	1.151
ID185-1963	92	1	70	93	1.66	33.7	3	1	2	2	1	1	2	•	77	73	75	73	80	156	149	286	284	282	1.015	1.013	13060	2	8215	10651	573	464	4	400	0	20	20	500	0.948
ID186-1962	93	2	69	83	1.74	27.4	3	2	2	2	2	2	2	141	80	94	112	106	82	157	145	285	288	287	1.01	1.031	5648	1	19646	2256	406	772	•	1300	0	117	150	350	1.325
ID187-1962	94	3	21	115	1.83	34.3	3	1	1	1	1	1	1	143	111	102	146	139	177	165	155	292	296	297	1.036	1.041	7850	1	7302	10938	716	775	4	2300	100	245	250	650	1.252
ID188-1979	95	3	75	107.5	1.8	33.2	2	2	2	2	2	2	2	139	70	67	112	110	101	148	140	289	287	285	•	1.022	17724	2	11904	7535	777	729	4	1000	0	311	•	350	1.571
ID189-1978	96	2	60	54.2	1.52	23.5	1	2	2	2	2	2	2	140	43	39	44	41	46	113	106	277	281	274	1.006	1.018	2743	1	12677	2510	184	723	3	1200	0	186	•	80	0.953
ID19-1934	97	2	80	57	1.63	21.5	3	1	2	1	2	2	2	137	98	90	109	107	108	107	104	288	297	290	1.009	1.022	3857	1	11591	7714	388	528	4	800	100	196	300	750	1.092
ID190-1945	98	2	67	70.2	1.86	20.3	3	2	2	1	1	2	2	141	129	127	141	135	110	116	107	286	289	285	1.01	1.014	5289	1	5620	3984	301	477	4	1250	0	167	20	350	1.047
ID191-1961	99	1	69	70	1.74	23.1	3	2	2	2	2	2	2	139	72	55	61	61	61	160	156	284	283	282	1.018	1.022	10349	1	10664	8247	612	697	4	1100	0	222	50	500	0.847
ID192-1961	100	1	52	80.7	1.71	27.6	2	2	2	1	2	2	2	143	86	95	104	97	96	161	155	291	290	287	1.027	1.024	19251	2	12369	30809	923	746	4	700	0	94	•	200	1.128
ID193-1942	101	3	85	102.5	1.69	35.9	3	1	1	1	2	1	1	142	109	116	158	204	236	139	130	•	298	292	1.008	1.023	3907	1	8398	8692	239	382	3	9200	0	79	•	7500	1.872
ID194-1949	102	1	66	97.9	1.84	28.9	2	2	2	1	2	2	2	141	90	90	89	89	92	158	150	290	291	289	1.017	1.01	8258	1	5276	17758	493	418	4	2000	0	250	•	700	0.989
ID195-1958	103	1	59	85.4	1.84	25.2	2	2	2	2	2	2	2	140	74	75	81	82	79	159	152	282	283	284	1.023	1.013	7136	1	6351	20556	367	417	4	1000	0	381	100	1050	1.108
ID2-1952	104	1	88	78	1.8	24.1	3	1	1	1	2	1	1	142	86	88	101	100	94	147	145	292	293	287	1.018	1.009	12811	2	5113	19439	645	410	4	1000	0	152	150	750	1.163
ID20-1994	105	4	84	125	1.78	39.5	3	2	2	2	2	2	2	139	61	61	•	212	126	127	139	286	290	291	1.022	1.016	19818	2	13010	27683	853	415	4	2100	0	340	60	200	3.475
ID21-1990	106	4	62	110	1.83	32.8	2	2	2	2	1	2	2	142	97	88	98	105	85	169	167	284	283	281	1.029	1.033	30746	2	21341	26798	1019	1069	4	2700	0	294	100	400	1.082
ID22-1943	107	3	72	71	1.74	23.5	3	1	2	2	2	2	2	141	62	77	68	77	74	142	134	286	285	284	1.024	1.03	15773	2	9956	21120	725	875	4	2100	0	275	100	200	1.242
ID23-1945	108	3	54	83	1.72	28.1	3	1	2	1	2	2	2	140	93	85	100	102	98	122	118	291	298	289	1.01	1.019	4819	1	4091	4326	561	506	4	2000	100	240	300	300	1.097
ID24-1956	109	2	80	90	1.72	30.4	3	1	2	1	1	2	2	134	140	138	151	135	122	125	114	276	279	•	1.018	1.023	18252	2	18738	•	447	518	4	3000	100	139	100	600	0.964
ID25-1957	110	4	55	76	1.63	28.6	2	2	2	1	2	2	2	142	123	119	138	131	118	108	96	290	292	286	1.008	1.016	3038	1	6302	6881	369	503	4	1350	0	220	0	300	1.065
ID26-1956	111	3	59	78	1.68	27.6	3	1	2	1	2	1	2	139	117	126	167	174	172	161	155	289	287	284	1.009	1.026	7475	1	18841	9922	399	754	4	2000	0	375	200	150	1.487
ID27-1933	112	3	76	56	1.53	23.9	3	1	2	1	2	1	•	140	82	78	94	88	85	121	112	282	286	282	1.008	1.029	3530	1	7332	11417	345	588	1	1000	100	165	50	100	1.073
ID28-1947	113	4	68	117	1.75	38.2	3	1	1	1	2	2	1	141	176	146	143	151	158	131	128	291	290	289	1.014	1.026	9274	1	17830	24098	547	894	3	800	0	275	300	200	0.858
ID29-1953	114	3	62	95	1.8	29.3	3	1	1	2	1	2	1	138	59	64	102	104	108	152	143	283	283	285	1.019	1.023	18830	2	18467	21771	487	526	5	1200	0	324	•	0	1.763
ID3-1958	115	3	28	87	1.96	22.6	3	1	2	1	2	2	2	141	108	115	147	164	168	135	143	292	296	291	1.013	1.026	5438	1	22016	30005	492	664	3	1600	0	350	250	300	1.519
ID30-1958	116	1	73	100.7	1.8	31.1	3	1	2	2	1	2	2	137	69	73	80	79	79	144	148	285	283	284	1.027	1.009	17825	2	4159	23835	436	429	5	1100	0	312	•	300	1.145
ID31-1963	117	2	65	86	1.77	27.5	2	2	2	2	1	2	2	144	71	67	83	72	67	147	143	284	284	279	1.016	1.029	15584	2	20898	11846	419	714	5	2200	100	185	•	1480	1.014
ID32-1947	118	4	83	67	1.6	26.2	2	2	2	1	2	2	2	141	81	103	104	92	100	123	117	286	288	284	1.007	1.021	3007	1	14649	10497	273	784	4	700	0	196	0	200	1.136
ID33-1954	119	3	64	72	1.76	23.2	3	2	2	2	1	2	2	139	59	60	96	100	120	151	137	283	285	280	1.018	1.027	11916	2	13045	10607	602	809	4	1200	0	168	20	100	1.695
ID34-1946	120	1	70	88.2	1.8	27.2	2	1	2	2	2	2	2	142	63	72	88	85	79	149	131	291	294	288	1.018	1.018	15022	2	5711	23648	577	481	4	1500	0	245	•	600	1.349
ID35-1958	121	3	•	99	1.85	28.9	3	1	2	2	1	2	2	140	83	91	140	154	154	141	141	287	289	286	1.022	1.033	19970	2	11632	14003	771	647	4	1100	100	230	50	100	1.855
ID36-1958	122	3	78	100	1.67	35.9	3	1	2	2	1	2	2	143	69	75	136	133	138	135	136	290	289	284	1.017	1.019	11411	2	16251	9246	669	529	4	2200	0	245	100	150	1.928
ID37-1953	123	2	61	92	1.84	27.2	3	2	2	1	1	2	2	140	136	141	141	124	112	103	104	286	292	286	1.016	1.007	11192	1	470	11494	512	296	4	1900	0	195	200	1170	0.912
ID38-1954	124	2	42	92	1.83	27.5	3	1	2	2	1	2	2	142	74	73	87	79	68	111	114	287	289	287	1.018	1.023	9555	1	10384	10433	666	742	4	1100	0	345	0	400	1.068
ID39-1952	125	2	76	86	1.76	27.8	3	2	2	2	1	2	2	140	63	57	79	76	57	128	129	283	288	285	1.017	1.027	13398	2	16764	17172	616	747	4	1500	0	•	50	1000	1.206
ID4-1952	126	3	84	90	1.78	28.4	3	1	2	2	2	2	2	142	77	84	114	108	93	155	142	290	290	284	1.014	1.023	12541	2	9471	13778	478	621	4	900	100	•	100	150	1.403
ID40-1965	127	2	69	74	1.61	28.5	2	2	2	1	1	2	2	142	99	89	103	113	96	115	115	284	295	290	1.011	1.035	4756	1	18142	9520	322	862	•	2200	0	•	150	400	1.141
ID41-1952	128	1	41	115	1.87	32.9	3	1	1	2	2	2	1	142	108	102	133	132	119	149	143	288	287	288	1.026	1.028	13815	2	26480	34498	895	787	4	3000	0	•	0	710	1.222
ID42-1944	129	4	72	63	1.72	21.3	2	1	2	2	2	2	2	133	78	75	79	83	79	115	104	281	287	288	1.01	1.025	2103	1	15774	11237	110	530	4	1200	0	•	0	350	1.064
ID43-1963	130	4	68	83	1.78	26.2	2	2	2	2	2	2	2	141	65	66	66	70	61	119	116	295	295	285	1.008	1.016	625	1	11355	8157	304	344	3	1200	0	•	100	500	1.077
ID44-1941	131	2	49	90	1.6	35.2	3	1	2	1	2	2	2	143	72	72	78	78	84	126	121	293	293	291	1.023	1.021	11572	2	9388	•	774	777	4	2300	200	•	•	1350	1.083
ID45-1957	132	1	84	82	1.9	22.7	1	2	2	2	2	2	2	142	65	78	82	79	78	134	147	288	287	287	•	•	•	•	•	•	•	•	1	600	0	•	•	400	1.215
ID46-1949	133	1	22	78	1.77	24.9	2	1	2	1	2	2	2	135	84	95	109	107	100	143	141	285	292	287	1.019	1.025	9248	1	13849	20418	490	580	1	1400	0	•	200	100	1.274
ID47-1952	134	2	77	88.8	1.82	26.8	3	1	1	2	1	2	1	139	75	65	72	67	59	144	135	289	294	289	1.017	1.028	5951	1	5866	5446	532	619	4	3100	300	•	900	1100	0.893
ID48-1935	135	4	62	102	1.81	31.1	3	1	2	1	•	2	2	144	99	90	87	89	109	114	93	295	291	285	1.013	1.023	6648	1	10501	5063	516	724	4	500	0	•	250	•	0.899
ID49-1950	136	4	64	72	1.79	22.5	2	1	2	1	2	2	2	138	160	169	199	203	166	132	123	294	296	293	•	1.019	•	•	13238	12861	•	534	1	1100	0	•	•	300	1.269
ID5-1932	137	2	49	98	1.76	31.6	3	1	2	1	2	2	2	140	110	111	124	119	107	134	137	292	291	297	1.016	1.024	•	•	15774	10095	•	687	4	2200	•	•	50	970	1.082
ID51-1944	138	3	61	90	1.8	27.8	3	2	2	1	2	2	•	140	85	85	124	125	122	139	133	289	289	286	1.02	1.033	11909	2	19840	19686	704	1005	4	2200	0	•	50	200	1.471
ID52-1948	139	2	54	92	1.78	29	2	•	•	•	•	2	2	141	95	73	•	118	97	101	142	287	•	289	1.025	•	15274	2	•	6833	852	•	5	2100	200	•	•	550	1.242
ID53-1952	140	1	60	63	1.65	23.1	2	2	2	1	2	2	2	142	83	96	•	91	91	143	99	290	•	288	1.016	•	10438	1	•	16572	538	•	4	2000	0	•	•	300	1.096
ID55-1951	141	3	69	63	1.68	22.3	3	2	2	1	•	2	2	139	197	167	219	253	292	132	136	293	302	301	1.02	1.02	469	1	469	504	610	761	4	2100	100	•	300	400	1.284
ID56-1962	142	3	33	83	1.9	23	1	2	2	2	2	2	2	141	94	89	86	86	88	127	122	284	283	281	1.007	1.012	2894	1	6736	17034	307	525	3	1100	0	•	500	50	0.915
ID57-1959	143	3	24	104	1.75	34	3	1	2	2	1	2	2	145	78	75	102	120	130	158	143	289	290	289	1.015	1.029	14710	2	20698	19196	533	801	4	2600	100	•	•	1250	1.538
ID58-1966	144	3	71	66	1.66	24	3	1	2	1	2	1	2	138	578	•	•	•	•	84	•	•	•	•	•	•	•	•	•	•	•	•	•	•	•	•	•	•	•
ID59-1945	145	3	60	70.9	1.72	24	3	2	2	1	2	2	2	141	153	158	157	159	170	104	101	290	290	290	1.011	1.018	7601	1	14880	11454	497	536	4	1400	•	•	100	450	1.039
ID6-1963	146	2	58	53	1.57	21.5	2	2	2	1	2	2	2	144	84	87	84	73	66	134	122	288	293	292	1.01	1.017	8817	1	6653	9721	509	449	3	2100	0	•	0	200	0.869
ID60-1942	147	3	65	76.9	171	0	3	1	2	1	2	1	2	137	118	127	137	166	190	137	133	290	289	293	1.016	1.02	10537	1	11220	17322	456	663	7	1100	200	•	100	200	1.407
ID61-1967	148	2	65	63	1.57	25.6	3	2	2	2	2	2	2	146	41	23	30	24	19	136	134	283	283	284	1.018	1.025	5596	1	6301	2149	487	431	4	2400	100	•	•	800	0.585
ID62-1959	149	3	76	89	1.77	28.4	3	1	1	1	1	2	1	141	96	93	120	128	130	134	129	292	286	286	1.022	1.022	17795	2	15783	3429	654	666	4	4000	0	•	200	600	1.333
ID63-1964	150	4	66	58.7	1.57	23.8	2	2	2	2	1	2	2	142	52	57	59	50	48	133	127	291	290	285	1.008	1.011	3783	1	5914	2613	359	335	4	1600	0	•	100	250	0.962
ID64-1953	151	1	24	80	1.75	26.1	2	1	1	2	2	2	1	136	68	64	79	79	79	138	138	276	279	275	1.025	1.033	4377	1	7726	7726	625	650	4	1600	0	•	350	800	1.162
ID65-1951	152	2	75	67	1.7	23.2	2	2	2	2	1	2	2	138	55	61	71	63	60	119	116	291	280	277	1.021	1.019	14930	2	8196	7195	608	588	•	1800	100	•	•	770	1.145
ID66-1997	153	3	67	60	1.72	20.3	1	2	2	1	1	2	2	144	68	59	77	71	57	158	152	289	287	283	1.016	1.032	13929	2	10603	15022	538	760	4	2200	100	•	300	250	1.044
ID67-1950	154	2	73	99.8	1.58	40	3	1	1	2	2	2	1	143	88	98	130	107	79	104	100	291	299	298	1.013	1.013	2439	1	5539	5885	473	330	4	1000	0	•	50	700	1.216
ID68-1979	155	3	47	60	1.7	20.8	2	2	2	1	2	2	2	143	83	83	86	81	74	155	149	281	282	276	1.012	1.017	9843	1	9760	10943	442	585	4	1000	0	•	400	100	0.976
ID69-1931	156	4	66	93	1.78	29.4	3	1	2	1	2	2	2	141	103	96	104	108	97	143	135	290	295	292	1.007	1.025	2336	1	12029	11240	341	537	3	1300	0	•	200	400	1.049
ID7-1990	157	2	64	98	1.73	32.7	2	2	2	2	2	2	2	144	69	70	78	88	72	154	174	287	291	290	1.008	1.013	9042	1	10379	12288	308	436	4	1200	0	•	•	150	1.275
ID70-1989	158	4	59	76	1.8	23.5	3	2	2	2	2	2	2	143	68	70	83	83	67	137	132	289	290	290	1.019	1.016	20745	2	10423	18108	644	565	4	1800	0	•	65	500	1.221
ID71-1954	159	3	40	100	1.83	29.9	3	1	2	1	1	2	2	140	85	90	122	132	142	146	139	292	290	294	1.022	1.019	13821	2	10316	26390	859	694	4	1000	0	•	0	400	1.553
ID72-1942	160	3	62	69	1.65	25.3	3	1	2	1	2	2	2	140	83	88	122	127	120	124	118	294	298	297	1.012	1.014	5980	1	2641	9075	408	431	3	700	100	•	100	150	1.53
ID73-1969	161	3	64	62	1.64	23.1	2	1	2	1	1	2	1	141	62	44	53	45	52	136	122	285	288	285	1.014	1.022	5498	1	13771	11776	546	632	4	1000	0	•	0	100	0.726
ID74-1969	162	4	68	56	1.72	18.9	2	2	2	2	2	2	2	139	68	65	73	75	76	147	144	282	282	276	1.027	1.028	11115	1	17644	3890	683	788	4	1000	0	•	50	190	1.103
ID75-1963	163	3	74	65	1.63	24.5	2	2	2	2	2	2	2	143	75	72	92	103	93	132	127	288	286	277	1.013	1.022	6323	1	5570	9356	549	665	3	500	100	•	200	100	1.373
ID76-1949	164	3	66	65	1.67	23.3	3	1	2	1	2	2	2	143	72	77	81	83	•	132	126	296	•	290	1.018	1.028	7110	1	15005	2819	689	834	4	350	0	•	30	150	1.153
ID77-1954	165	1	58	70	1.68	24.8	2	1	1	2	1	1	1	132	80	82	110	96	81	162	145	276	271	274	1.021	1.028	12695	2	21534	26218	606	689	4	1050	0	•	0	300	1.2
ID78-1941	166	2	80	58	1.78	18.3	4	1	2	1	2	2	2	137	90	90	97	89	81	106	108	286	290	286	1.019	1.021	9483	1	7572	9291	608	693	•	2100	100	•	•	600	0.989
ID79-1969	167	2	70	85.5	1.66	31	3	1	2	1	2	•	•	141	182	193	202	193	187	110	99	293	292	293	1.013	1.019	7217	1	8370	6095	488	504	4	600	0	•	50	220	1.06
ID8-1949	168	2	58	76	1.6	29.7	3	2	2	1	2	2	2	133	111	112	144	167	157	103	97	285	292	285	1.006	1.016	246	1	326	5873	190	713	2	1100	0	•	•	1700	1.505
ID80-1957	169	1	60	94	1.7	32.5	2	1	2	2	2	2	2	138	72	69	85	91	84	135	130	290	290	289	1.023	1.01	13246	2	5129	18476	722	527	4	3100	0	•	130	900	1.264
ID81-1968	170	4	47	100	1.68	35.4	2	2	2	2	2	2	2	139	77	65	92	83	67	157	142	286	290	285	1.022	1.024	15961	2	18362	13932	764	789	4	2000	0	•	80	575	1.078
ID82-1955	171	2	60	90	1.7	31.1	3	1	2	2	1	2	2	142	49	50	69	67	55	146	143	291	292	288	1.021	1.022	17826	2	15871	•	457	594	•	2100	0	•	0	100	1.367
ID83-1931	172	2	29	58.6	1.57	23.8	3	1	2	1	2	2	2	142	97	86	86	88	84	112	109	292	293	291	1.011	1.018	4995	1	7166	6205	400	587	3	1100	100	•	•	200	0.907
ID84-1950	173	1	41	88	1.75	28.7	2	1	1	1	•	2	1	136	83	82	107	106	74	158	143	282	279	272	1.017	1.015	11993	2	7994	15436	489	434	4	1100	0	•	100	250	1.277
ID85-1957	174	2	55	62	1.57	25.2	3	2	2	1	1	2	2	138	66	66	90	78	62	146	138	290	290	•	1.016	1.023	7222	1	12016	5176	340	574	•	1700	0	•	0	750	1.182
ID86-1946	175	3	65	58	1.63	21.8	3	2	2	•	2	2	2	141	95	96	109	115	98	144	138	291	286	290	1.011	1.02	6539	1	11028	2866	488	707	3	1000	0	•	400	200	1.211
ID87-1943	176	2	70	79	1.73	26.4	3	1	2	1	•	2	2	136	109	93	90	84	90	139	134	281	283	282	1.019	1.021	16378	2	10581	885	567	641	4	1100	0	•	•	440	0.771
ID88-1948	177	2	78	76	1.72	25.7	3	1	1	2	1	2	1	143	66	•	92	73	58	126	•	•	294	289	•	1.021	•	•	10813	5767	•	466	•	2100	0	•	540	800	1.106
ID89-1952	178	2	65	79	1.69	27.7	3	2	2	2	2	2	2	142	75	75	89	85	80	151	146	290	288	286	1.014	1.02	9056	1	12809	8314	469	695	4	2100	0	•	200	900	1.133
ID9-1956	179	1	78	87.2	1.85	25.5	1	2	2	1	2	2	2	140	81	84	104	104	95	136	135	287	290	286	1.022	1.019	16609	2	14495	19582	754	652	4	300	0	•	•	1200	1.284
ID90-1963	180	3	73	82	1.8	25.3	3	1	2	1	1	2	2	141	198	249	290	344	390	148	150	295	297	296	1.013	1.013	11494	2	11614	13272	430	337	4	1100	0	•	50	900	1.737
ID91-1994	181	3	30	70	1.73	23.4	1	2	2	1	•	2	2	142	64	59	58	52	52	120	116	•	280	277	1.005	1.032	9140	1	12921	4723	702	811	4	900	0	•	•	200	0.812
ID92-1981	182	3	66	105	1.8	32.4	2	2	2	1	2	2	2	141	88	80	100	92	89	163	164	282	283	280	1.016	1.037	13962	2	34286	17846	599	815	4	2200	0	•	•	600	1.045
ID93-1961	183	3	76	56	1.61	21.6	2	2	2	1	2	2	2	143	84	85	102	90	79	143	134	295	295	288	1.012	1.012	7961	1	7961	10930	471	471	4	700	0	•	•	400	1.071
ID94-1944	184	2	58	76	1.74	25.1	3	2	2	2	2	2	2	142	97	93	95	103	95	155	146	288	291	292	1.018	1.021	10293	1	8382	7180	674	675	4	2000	0	•	500	100	1.062
ID95-1951	185	1	78	108	1.9	29.9	2	1	2	2	1	2	2	139	96	69	65	65	77	122	111	293	292	292	1.025	1.031	16575	2	16659	16659	746	878	•	2000	0	•	700	1050	0.677
ID96-1949	186	1	70	77	1.72	26	2	1	2	2	2	2	2	137	72	73	74	75	66	153	147	289	289	287	1.023	1.021	12738	2	11522	13103	699	649	4	2100	0	•	100	400	1.042
ID97-1948	187	4	42	73	1.67	26.2	2	2	2	1	2	2	2	139	124	106	102	104	81	147	149	288	290	286	1.015	1.025	11292	1	10937	6569	489	667	4	2500	0	•	150	800	0.839
ID98-1941	188	1	68	79	1.6	30.9	2	1	2	1	2	1	2	141	91	89	108	106	89	144	138	282	282	283	1.017	1.015	10092	1	9197	10834	541	458	4	1800	0	•	•	950	1.165
ID99-1933	189	2	75	83	1.72	28.1	3	1	1	1	1	1	2	139	97	93	133	138	119	156	148	•	297	291	•	1.023	•	•	17726	8319	•	474	•	1000	0	•	0	600	1.423
